# Supplementary material for: Inhibition of CD34+ cell migration by matrix metalloproteinase-2 during acute myocardial ischemia, counteracted by ischemic preconditioning
Source: F1000Res. 2017 Feb 6;5:2739. Originally published 2016 Nov 22. [Version 3] doi: 10.12688/f1000research.9957.3 (PMC5321121; doi:10.12688/f1000research.9957.3)
Supplement: Raw data for XCelligence measurements of cell migration assay [file f1000research-5-11610-s0000.tgz › d388f3fe-ef52-499d-bfe3-aae7df903395_XCelligence_migration_assay.xlsx]

## Sheet: Cover
	Created By:	ADMINISTRATOR
	File Name:	C:\Documents and Settings\All Users\RTCA Data\ADMINISTRATOR\sk\20100817_Migration.plt
	Exp ID:	1008172030D3

## Sheet: Exp notes
User:	ADMINISTRATOR
Experiment Name:
Device Part No:
Experiment Purpose:
Experiment Procedure:
Experiment Conclusion:
System Information:
Software Version:	1.2.1.1002
Analyzer Model:	3x16
Analyzer SN:	321100412408
FW Version:	V2.2
Station Model:	3x16
Station SN:	321100412408
Station FW:	V2.2
Self Test Val:	100.075

## Sheet: SDF-1 effect
WellID	Cell-Type	Compound Name	Concentration	Unit	Cell Index (CD34+ cells)
A5	HCASMC	Blank			0.033
B5	HCASMC	Control	0	ng/ml	0.5226
C5	HCASMC	SDF-1 alpha	50	ng/ml	0.442
D5	HCASMC	SDF-1 alpha	50	ng/ml	0.4523
E5	HCASMC	SDF-1 alpha	5	ng/ml	0.4784
F5	HCASMC	SDF-1 alpha	0.5	ng/ml	0.4611
G5	HCASMC	SDF-1 alpha	0.5	ng/ml	0.4288
H5	HCASMC	SDF-1 alpha	0.005	ng/ml	0.4209
A6	HCASMC	Control	0	ng/ml	0.4029
B6	HCASMC	Control	0	ng/ml	0.4328
C6	HCASMC	SDF-1 alpha	50	ng/ml	0.4117
D6	HCASMC	SDF-1 alpha	5	ng/ml	0.4616
E6	HCASMC	SDF-1 alpha	5	ng/ml	0.4718
F6	HCASMC	SDF-1 alpha	0.5	ng/ml	0.4601
G6	HCASMC	SDF-1 alpha	0.005	ng/ml	0.4592
H6	HCASMC	SDF-1 alpha	0.005	ng/ml	0.4177

## Sheet: SDF-1 effect on HACM
										Control	50 ng (SDF-1 alpha)	5 ng (SDF-1 alpha)	0.5 ng(SDF-1 alpha)	0.005 ng (SDF-1 alpha)
							Time(Hour)	Time(hh:mm:ss)	Y (A5)	Y (A6,B5,B6)	Y (C5,C6,D5)	Y (D6,E5,E6)	Y (F5,F6,G5)	Y (G6,H5,H6)
							0	00:00:00	0	0.0028	0.0223	0.0316	0.0152	0.0029
							0.0011	00:00:04	0	0.0026	0.0234	0.0307	0.0161	0.0051
							0.9333	00:56:00	0	-0.0129	-0.0292	-0.0322	-0.0253	-0.0072
							0.95	00:57:00	0	-0.0082	-0.0208	-0.0219	-0.0185	-0.0058
							0.9669	00:58:01	0	-0.0038	-0.0157	-0.0141	-0.0126	-0.005
							0.9836	00:59:01	0	-0.0012	-0.0064	-0.0046	-0.0056	-0.0025
							1.0006	01:00:02	0	0	0	0	0	0
							1.0175	01:01:03	0	0.0018	0.0028	0.0067	0.0009	-0.0002
							1.0344	01:02:04	0	0.0036	0.0071	0.0101	0.0044	0.0015
							1.0514	01:03:05	0	0.0025	0.0102	0.0111	0.0058	0.0015
							1.0683	01:04:06	0	0.0038	0.0152	0.017	0.0105	0.0043
							1.0853	01:05:07	0	0.0048	0.0143	0.0193	0.0091	0.0031
							1.1022	01:06:08	0	0.0034	0.0165	0.0192	0.011	0.0042
							1.1192	01:07:09	0	0.0051	0.0168	0.0219	0.0113	0.0045
							1.1358	01:08:09	0	0.0044	0.017	0.0238	0.0116	0.005
							1.1528	01:09:10	0	0.0047	0.0194	0.0244	0.0125	0.0048
							1.1697	01:10:11	0	0.0053	0.0195	0.0258	0.013	0.006
							1.1864	01:11:11	0	0.0065	0.0233	0.0281	0.0162	0.0082
							1.2033	01:12:12	0	0.0072	0.024	0.029	0.0158	0.0083
							1.2203	01:13:13	0	0.0068	0.023	0.03	0.015	0.0071
							1.2372	01:14:14	0	0.0059	0.022	0.0297	0.0146	0.007
							1.2542	01:15:15	0	0.0054	0.0237	0.029	0.0157	0.0075
							1.2711	01:16:16	0	0.0049	0.023	0.0274	0.0149	0.0073
							1.2881	01:17:17	0	0.007	0.0245	0.0318	0.0162	0.0088
							1.305	01:18:18	0	0.0065	0.0269	0.0324	0.0181	0.0098
							1.3219	01:19:19	0	0.0059	0.026	0.0316	0.016	0.0093
							1.3389	01:20:20	0	0.006	0.0277	0.0315	0.0175	0.0097
							1.3558	01:21:21	0	0.0079	0.0271	0.0344	0.0185	0.0094
							1.3728	01:22:22	0	0.0079	0.0261	0.0355	0.018	0.01
							1.3897	01:23:23	0	0.0056	0.0269	0.0329	0.0172	0.0101
							1.4067	01:24:24	0	0.0091	0.03	0.0349	0.02	0.0116
							1.4253	01:25:31	0	0.0095	0.028	0.0353	0.0181	0.0113
							1.4422	01:26:32	0	0.0103	0.0284	0.0365	0.0196	0.0109
							1.4592	01:27:33	0	0.0091	0.0289	0.0345	0.0202	0.0121
							1.4761	01:28:34	0	0.0108	0.0289	0.0375	0.0197	0.0114
							1.4931	01:29:35	0	0.0107	0.0322	0.0382	0.0218	0.0135
							1.51	01:30:36	0	0.0102	0.0306	0.0365	0.0213	0.0136
							1.5269	01:31:37	0	0.0117	0.0295	0.0391	0.0204	0.0132
							1.5439	01:32:38	0	0.0097	0.0297	0.0361	0.0208	0.0137
							1.5608	01:33:39	0	0.0121	0.0305	0.0392	0.0222	0.0138
							1.5778	01:34:40	0	0.0125	0.0329	0.0404	0.0227	0.0146
							1.5947	01:35:41	0	0.0106	0.0324	0.0384	0.0221	0.0143
							1.6117	01:36:42	0	0.0112	0.0321	0.0389	0.0225	0.0139
							1.6286	01:37:43	0	0.0135	0.0328	0.0428	0.0248	0.0157
							1.6456	01:38:44	0	0.0118	0.0338	0.04	0.024	0.0158
							1.6625	01:39:45	0	0.0113	0.0328	0.0401	0.0228	0.015
							1.6794	01:40:46	0	0.0116	0.0332	0.0407	0.0249	0.0158
							1.6964	01:41:47	0	0.0126	0.0342	0.0399	0.0235	0.0162
							1.7133	01:42:48	0	0.0145	0.034	0.0431	0.026	0.0167
							1.7303	01:43:49	0	0.0137	0.0352	0.0431	0.026	0.0169
							1.7472	01:44:50	0	0.0126	0.0345	0.0423	0.0255	0.0172
							1.7642	01:45:51	0	0.0148	0.0344	0.0448	0.0259	0.0173
							1.7811	01:46:52	0	0.0157	0.0363	0.0439	0.0262	0.0178
							1.7981	01:47:53	0	0.0137	0.0347	0.0435	0.0264	0.018
							1.815	01:48:54	0	0.0159	0.0345	0.0451	0.0279	0.0181
							1.8319	01:49:55	0	0.0171	0.0385	0.0475	0.0291	0.0201
							1.8489	01:50:56	0	0.0182	0.0379	0.0469	0.0303	0.0208
							1.8658	01:51:57	0	0.015	0.0368	0.0439	0.0278	0.0198
							1.8828	01:52:58	0	0.0182	0.0387	0.0474	0.0302	0.021
							1.8997	01:53:59	0	0.0185	0.0388	0.0482	0.0303	0.0207
							1.9167	01:55:00	0	0.0182	0.0376	0.0469	0.029	0.0204
							1.9336	01:56:01	0	0.0165	0.0393	0.0457	0.0298	0.0209
							1.9506	01:57:02	0	0.02	0.0413	0.0499	0.0324	0.0223
							1.9675	01:58:03	0	0.019	0.0401	0.0487	0.0314	0.0221
							1.9844	01:59:04	0	0.019	0.0396	0.0478	0.0313	0.0224
							2.0014	02:00:05	0	0.0204	0.0405	0.0504	0.0332	0.0228
							2.0183	02:01:06	0	0.0201	0.0416	0.0501	0.0323	0.0227
							2.0353	02:02:07	0	0.0212	0.0432	0.0517	0.0347	0.0233
							2.0522	02:03:08	0	0.022	0.0445	0.0516	0.036	0.0254
							2.0692	02:04:09	0	0.0218	0.0436	0.0516	0.0359	0.0241
							2.0861	02:05:10	0	0.0207	0.0432	0.0514	0.0353	0.0252
							2.1031	02:06:11	0	0.0208	0.044	0.0511	0.036	0.0254
							2.12	02:07:12	0	0.0229	0.0442	0.0536	0.0363	0.0248
							2.1369	02:08:13	0	0.0221	0.0441	0.0522	0.0353	0.0253
							2.1539	02:09:14	0	0.0236	0.0444	0.0541	0.0369	0.0253
							2.1708	02:10:15	0	0.0241	0.0459	0.0555	0.0382	0.0271
							2.1878	02:11:16	0	0.0233	0.0467	0.0533	0.0381	0.0269
							2.2047	02:12:17	0	0.0244	0.0458	0.0546	0.0371	0.0273
							2.2217	02:13:18	0	0.0263	0.0455	0.0566	0.0381	0.0272
							2.2386	02:14:19	0	0.0244	0.0466	0.0537	0.0388	0.0278
							2.2556	02:15:20	0	0.0259	0.0467	0.0558	0.0398	0.0287
							2.2725	02:16:21	0	0.0255	0.0488	0.0564	0.041	0.0298
							2.2894	02:17:22	0	0.0263	0.049	0.0568	0.0414	0.0305
							2.3064	02:18:23	0	0.0259	0.0471	0.0555	0.0395	0.0296
							2.3233	02:19:24	0	0.0268	0.0499	0.0579	0.0417	0.0308
							2.3403	02:20:25	0	0.0283	0.0497	0.0586	0.0411	0.0306
							2.3572	02:21:26	0	0.0295	0.0518	0.06	0.0436	0.0324
							2.3742	02:22:27	0	0.0313	0.051	0.0605	0.0439	0.032
							2.3911	02:23:28	0	0.029	0.0513	0.06	0.0436	0.0325
							2.4081	02:24:29	0	0.0325	0.0518	0.0643	0.046	0.0336
							2.4256	02:25:32	0	0.031	0.0512	0.0634	0.045	0.0327
							2.4422	02:26:32	0	0.0305	0.0509	0.0614	0.0442	0.0322
							2.4592	02:27:33	0	0.033	0.0533	0.0644	0.0466	0.0346
							2.4761	02:28:34	0	0.0328	0.0537	0.0641	0.0459	0.0345
							2.4931	02:29:35	0	0.0298	0.0524	0.062	0.0454	0.0345
							2.51	02:30:36	0	0.0334	0.0539	0.0653	0.0472	0.0358
							2.5269	02:31:37	0	0.033	0.0552	0.0652	0.0479	0.0356
							2.5439	02:32:38	0	0.0343	0.0549	0.0657	0.0482	0.0361
							2.5608	02:33:39	0	0.0345	0.0556	0.0662	0.0474	0.0362
							2.5778	02:34:40	0	0.0341	0.0547	0.0673	0.0483	0.0365
							2.5947	02:35:41	0	0.0349	0.0559	0.0664	0.0492	0.0367
							2.6117	02:36:42	0	0.0355	0.0554	0.0677	0.0496	0.0376
							2.6286	02:37:43	0	0.037	0.0572	0.0675	0.0509	0.0385
							2.6456	02:38:44	0	0.0362	0.0568	0.0687	0.0506	0.0377
							2.6625	02:39:45	0	0.035	0.0566	0.0673	0.0502	0.0387
							2.6794	02:40:46	0	0.036	0.0583	0.069	0.0512	0.0397
							2.6964	02:41:47	0	0.0378	0.0584	0.0697	0.0523	0.0396
							2.7133	02:42:48	0	0.0392	0.059	0.0716	0.0533	0.0398
							2.7303	02:43:49	0	0.0359	0.0579	0.0689	0.0521	0.0394
							2.7472	02:44:50	0	0.0376	0.0567	0.0695	0.0526	0.0391
							2.7642	02:45:51	0	0.0392	0.0596	0.0718	0.0538	0.0412
							2.7811	02:46:52	0	0.0369	0.0585	0.069	0.0519	0.0408
							2.7981	02:47:53	0	0.0398	0.0589	0.072	0.0553	0.0411
							2.815	02:48:54	0	0.0381	0.0593	0.0708	0.0529	0.0409
							2.8319	02:49:55	0	0.0396	0.0615	0.0714	0.0558	0.0428
							2.8489	02:50:56	0	0.0391	0.0614	0.072	0.0553	0.0424
							2.8658	02:51:57	0	0.0387	0.0606	0.0713	0.0552	0.0424
							2.8828	02:52:58	0	0.0405	0.0613	0.0726	0.0558	0.0427
							2.8997	02:53:59	0	0.0389	0.0619	0.0728	0.0557	0.0429
							2.9167	02:55:00	0	0.0413	0.0607	0.0752	0.0574	0.0431
							2.9336	02:56:01	0	0.0404	0.0631	0.0736	0.0578	0.0443
							2.9506	02:57:02	0	0.0425	0.0617	0.0749	0.0582	0.0445
							2.9675	02:58:03	0	0.0417	0.061	0.0749	0.058	0.0435
							2.9844	02:59:04	0	0.0419	0.0621	0.0755	0.0581	0.0442
							3.0014	03:00:05	0	0.0434	0.0637	0.0765	0.0599	0.0456
							3.0183	03:01:06	0	0.0437	0.0637	0.0769	0.0593	0.0453
							3.0353	03:02:07	0	0.0423	0.065	0.076	0.0606	0.0458
							3.0522	03:03:08	0	0.0444	0.0639	0.0785	0.0606	0.0458
							3.0692	03:04:09	0	0.0422	0.064	0.0763	0.0595	0.0457
							3.0861	03:05:10	0	0.0438	0.0643	0.0774	0.0603	0.0463
							3.1031	03:06:11	0	0.0437	0.0661	0.0779	0.0616	0.0477
							3.12	03:07:12	0	0.0439	0.0652	0.0782	0.06	0.0463
							3.1369	03:08:13	0	0.0442	0.0646	0.0777	0.0608	0.0472
							3.1539	03:09:14	0	0.0427	0.0646	0.0762	0.0611	0.0471
							3.1708	03:10:15	0	0.0434	0.0655	0.0771	0.0624	0.0477
							3.1878	03:11:16	0	0.0443	0.0668	0.077	0.062	0.0487
							3.2047	03:12:17	0	0.0444	0.0662	0.0786	0.0627	0.0489
							3.2217	03:13:18	0	0.0448	0.0657	0.0794	0.0625	0.0483
							3.2386	03:14:19	0	0.0472	0.0672	0.0813	0.0631	0.0492
							3.2556	03:15:20	0	0.0472	0.0685	0.0808	0.0638	0.0496
							3.2725	03:16:21	0	0.048	0.0676	0.0816	0.0651	0.0501
							3.2894	03:17:22	0	0.0471	0.068	0.0809	0.0633	0.0491
							3.3064	03:18:23	0	0.0477	0.0692	0.0816	0.065	0.0502
							3.3233	03:19:24	0	0.0456	0.067	0.0799	0.0636	0.05
							3.3403	03:20:25	0	0.0459	0.0681	0.0792	0.065	0.0512
							3.3572	03:21:26	0	0.0494	0.0689	0.0836	0.0651	0.0505
							3.3742	03:22:27	0	0.05	0.0709	0.0836	0.0675	0.0524
							3.3911	03:23:28	0	0.0485	0.0707	0.0831	0.0663	0.052
							3.4081	03:24:29	0	0.0496	0.0693	0.0829	0.066	0.0514
							3.4256	03:25:32	0	0.049	0.0692	0.0828	0.0658	0.052
							3.4422	03:26:32	0	0.05	0.0694	0.0842	0.067	0.0516
							3.4592	03:27:33	0	0.0491	0.0707	0.0828	0.0664	0.0523
							3.4761	03:28:34	0	0.0475	0.0691	0.0808	0.0661	0.0525
							3.4931	03:29:35	0	0.0512	0.0729	0.0855	0.0687	0.0543
							3.51	03:30:36	0	0.05	0.0714	0.0849	0.068	0.0534
							3.5269	03:31:37	0	0.0511	0.0722	0.086	0.0686	0.0533
							3.5439	03:32:38	0	0.0499	0.071	0.084	0.0678	0.0532
							3.5608	03:33:39	0	0.0496	0.0714	0.0847	0.0684	0.0545
							3.5778	03:34:40	0	0.0496	0.071	0.0846	0.0675	0.0534
							3.5947	03:35:41	0	0.052	0.0715	0.0856	0.0682	0.0537
							3.6117	03:36:42	0	0.0497	0.0717	0.0837	0.0681	0.0539
							3.6286	03:37:43	0	0.0529	0.072	0.0864	0.0688	0.054
							3.6456	03:38:44	0	0.0532	0.0719	0.0865	0.07	0.0548
							3.6625	03:39:45	0	0.0527	0.0722	0.0878	0.0701	0.0553
							3.6794	03:40:46	0	0.0527	0.0731	0.0866	0.0697	0.055
							3.6964	03:41:47	0	0.0539	0.0732	0.0878	0.0713	0.0561
							3.7133	03:42:48	0	0.0539	0.0725	0.0877	0.0709	0.0553
							3.7303	03:43:49	0	0.0549	0.0737	0.0889	0.072	0.0565
							3.7472	03:44:50	0	0.0546	0.0737	0.0899	0.0726	0.0564
							3.7642	03:45:51	0	0.0556	0.0743	0.09	0.0727	0.0572
							3.7811	03:46:52	0	0.0526	0.073	0.0867	0.0723	0.0561
							3.7981	03:47:53	0	0.0526	0.0731	0.0869	0.0704	0.0563
							3.815	03:48:54	0	0.0534	0.0736	0.0874	0.0711	0.0568
							3.8319	03:49:55	0	0.056	0.0738	0.0909	0.0735	0.0576
							3.8489	03:50:56	0	0.0539	0.0741	0.0867	0.0722	0.0568
							3.8658	03:51:57	0	0.0569	0.0752	0.0908	0.0736	0.0577
							3.8828	03:52:58	0	0.055	0.0745	0.0893	0.0722	0.0566
							3.8997	03:53:59	0	0.054	0.0752	0.0886	0.0726	0.0579
							3.9167	03:55:00	0	0.0555	0.0759	0.0884	0.0741	0.0582
							3.9336	03:56:01	0	0.0552	0.0761	0.0886	0.0739	0.058
							3.9506	03:57:02	0	0.0565	0.0768	0.09	0.0742	0.0584
							3.9675	03:58:03	0	0.0569	0.0764	0.0904	0.0739	0.0581
							3.9844	03:59:04	0	0.058	0.0765	0.0919	0.0752	0.0588
							4.0014	04:00:05	0	0.059	0.0769	0.0926	0.0767	0.0594
							4.0183	04:01:06	0	0.0578	0.0759	0.0917	0.0759	0.0592
							4.0353	04:02:07	0	0.0565	0.0786	0.091	0.0745	0.0596
							4.0522	04:03:08	0	0.0596	0.0777	0.0936	0.0767	0.0601
							4.0692	04:04:09	0	0.0588	0.0771	0.0919	0.0758	0.0597
							4.0861	04:05:10	0	0.0594	0.0771	0.0926	0.0765	0.06
							4.1031	04:06:11	0	0.0567	0.076	0.0911	0.0748	0.0596
							4.12	04:07:12	0	0.058	0.0791	0.0921	0.077	0.0612
							4.1369	04:08:13	0	0.0583	0.0775	0.0933	0.0779	0.0605
							4.1539	04:09:14	0	0.0586	0.0796	0.0931	0.0781	0.0617
							4.1708	04:10:15	0	0.0589	0.0778	0.0933	0.078	0.0603
							4.1878	04:11:16	0	0.0573	0.0786	0.0928	0.0777	0.0611
							4.2047	04:12:17	0	0.0578	0.0792	0.0917	0.0782	0.0606
							4.2217	04:13:18	0	0.0604	0.0793	0.0947	0.079	0.0614
							4.2386	04:14:19	0	0.06	0.0787	0.0946	0.0792	0.0606
							4.2556	04:15:20	0	0.0611	0.0814	0.0945	0.0807	0.0628
							4.2725	04:16:21	0	0.0623	0.0818	0.0967	0.0804	0.0637
							4.2894	04:17:22	0	0.059	0.08	0.0929	0.079	0.0617
							4.3064	04:18:23	0	0.0633	0.0819	0.0975	0.0814	0.0641
							4.3233	04:19:24	0	0.0601	0.0812	0.0946	0.0799	0.0627
							4.3403	04:20:25	0	0.0632	0.0809	0.0975	0.0813	0.0641
							4.3572	04:21:26	0	0.0616	0.0813	0.0965	0.0809	0.0632
							4.3742	04:22:27	0	0.0629	0.081	0.0976	0.0812	0.0637
							4.3911	04:23:28	0	0.0633	0.0834	0.0972	0.0818	0.064
							4.4081	04:24:29	0	0.0632	0.0818	0.0986	0.0827	0.0642
							4.4256	04:25:32	0	0.0636	0.082	0.0984	0.082	0.0644
							4.4422	04:26:32	0	0.0634	0.0819	0.0991	0.0827	0.0647
							4.4592	04:27:33	0	0.0644	0.083	0.0998	0.0835	0.0651
							4.4761	04:28:34	0	0.0633	0.084	0.0989	0.0826	0.0651
							4.4931	04:29:35	0	0.0647	0.084	0.0999	0.0838	0.066
							4.51	04:30:36	0	0.0636	0.0822	0.0996	0.0844	0.0654
							4.5269	04:31:37	0	0.0617	0.0818	0.0982	0.0816	0.0645
							4.5439	04:32:38	0	0.0639	0.0848	0.1005	0.0845	0.0659
							4.5608	04:33:39	0	0.0646	0.0828	0.1007	0.0843	0.0652
							4.5778	04:34:40	0	0.0639	0.0825	0.1004	0.084	0.0653
							4.5947	04:35:41	0	0.0652	0.0843	0.1017	0.084	0.0662
							4.6117	04:36:42	0	0.0643	0.0846	0.101	0.0853	0.0667
							4.6286	04:37:43	0	0.0632	0.0837	0.1003	0.0829	0.0657
							4.6456	04:38:44	0	0.0661	0.0853	0.1026	0.0861	0.0668
							4.6625	04:39:45	0	0.0634	0.0849	0.101	0.0842	0.0669
							4.6794	04:40:46	0	0.0658	0.0868	0.1034	0.0866	0.0674
							4.6964	04:41:47	0	0.0646	0.0847	0.1019	0.0858	0.0669
							4.7133	04:42:48	0	0.0654	0.0868	0.1021	0.0862	0.0674
							4.7303	04:43:49	0	0.0675	0.0858	0.104	0.087	0.0682
							4.7472	04:44:50	0	0.0652	0.0851	0.102	0.086	0.0673
							4.7642	04:45:51	0	0.0674	0.0867	0.1054	0.0877	0.0684
							4.7811	04:46:52	0	0.0655	0.0849	0.1031	0.0869	0.0673
							4.7981	04:47:53	0	0.0674	0.0859	0.1052	0.0882	0.0683
							4.815	04:48:54	0	0.0669	0.0857	0.1056	0.0876	0.0679
							4.8319	04:49:55	0	0.068	0.0871	0.1055	0.0888	0.0685
							4.8489	04:50:56	0	0.0686	0.088	0.1058	0.0894	0.0697
							4.8658	04:51:57	0	0.0684	0.086	0.1062	0.0882	0.0684
							4.8828	04:52:58	0	0.0677	0.0877	0.1047	0.0884	0.0694
							4.8997	04:53:59	0	0.0674	0.089	0.1055	0.089	0.0699
							4.9167	04:55:00	0	0.0685	0.0877	0.1068	0.0904	0.0698
							4.9336	04:56:01	0	0.0657	0.088	0.1034	0.0887	0.0691
							4.9506	04:57:02	0	0.0675	0.0869	0.1063	0.0897	0.0694
							4.9675	04:58:03	0	0.0663	0.088	0.105	0.089	0.0698
							4.9844	04:59:04	0	0.0687	0.0883	0.1066	0.0902	0.07
							5.0014	05:00:05	0	0.0678	0.0876	0.1071	0.09	0.0696
							5.0183	05:01:06	0	0.068	0.0887	0.1083	0.0906	0.0703
							5.0353	05:02:07	0	0.0682	0.0892	0.1071	0.0891	0.0695
							5.0522	05:03:08	0	0.0695	0.0896	0.1087	0.0911	0.0704
							5.0692	05:04:09	0	0.0687	0.0901	0.108	0.0908	0.071
							5.0861	05:05:10	0	0.0672	0.0906	0.106	0.09	0.0705
							5.1031	05:06:11	0	0.0679	0.091	0.1071	0.0916	0.0706
							5.12	05:07:12	0	0.07	0.0926	0.1101	0.0925	0.0717
							5.1369	05:08:13	0	0.0708	0.0922	0.1106	0.0933	0.0718
							5.1539	05:09:14	0	0.0691	0.0915	0.1093	0.0927	0.0713
							5.1708	05:10:15	0	0.0715	0.0918	0.111	0.0933	0.0722
							5.1878	05:11:16	0	0.0693	0.0919	0.1105	0.0926	0.0719
							5.2047	05:12:17	0	0.0706	0.0926	0.1116	0.0929	0.0712
							5.2217	05:13:18	0	0.0677	0.0914	0.1086	0.0927	0.0711
							5.2386	05:14:19	0	0.0706	0.094	0.1109	0.0952	0.0726
							5.2556	05:15:20	0	0.0709	0.0928	0.112	0.0944	0.0727
							5.2725	05:16:21	0	0.071	0.0935	0.1127	0.0942	0.073
							5.2894	05:17:22	0	0.0706	0.0921	0.113	0.0942	0.0718
							5.3064	05:18:23	0	0.0696	0.0928	0.1117	0.0935	0.0731
							5.3233	05:19:24	0	0.07	0.0931	0.1115	0.0951	0.0732
							5.3403	05:20:25	0	0.0718	0.0929	0.113	0.0956	0.0734
							5.3572	05:21:26	0	0.0721	0.0953	0.1138	0.0957	0.0738
							5.3742	05:22:27	0	0.0718	0.0941	0.1141	0.0959	0.0737
							5.3911	05:23:28	0	0.0716	0.0928	0.1134	0.0948	0.073
							5.4081	05:24:29	0	0.069	0.0925	0.1119	0.0937	0.0725
							5.4256	05:25:32	0	0.0726	0.0934	0.115	0.0964	0.0737
							5.4422	05:26:32	0	0.0705	0.094	0.113	0.0962	0.0738
							5.4592	05:27:33	0	0.072	0.0955	0.1147	0.097	0.0744
							5.4761	05:28:34	0	0.0723	0.0937	0.1152	0.0959	0.0739
							5.4931	05:29:35	0	0.0733	0.0949	0.1175	0.0973	0.075
							5.51	05:30:36	0	0.0726	0.0968	0.1155	0.0977	0.0756
							5.5269	05:31:37	0	0.0744	0.0968	0.1168	0.098	0.076
							5.5439	05:32:38	0	0.0722	0.094	0.1168	0.0962	0.0738
							5.5608	05:33:39	0	0.0726	0.0952	0.117	0.0973	0.0748
							5.5778	05:34:40	0	0.0727	0.095	0.1163	0.0973	0.0741
							5.5947	05:35:41	0	0.0712	0.0948	0.1156	0.0966	0.0746
							5.6117	05:36:42	0	0.073	0.0966	0.1155	0.0978	0.0755
							5.6286	05:37:43	0	0.0715	0.0959	0.1154	0.0971	0.0749
							5.6456	05:38:44	0	0.0754	0.0978	0.1192	0.0995	0.0766
							5.6625	05:39:45	0	0.0752	0.0963	0.1199	0.0997	0.0765
							5.6794	05:40:46	0	0.0731	0.0975	0.1162	0.0982	0.0755
							5.6964	05:41:47	0	0.074	0.0974	0.1184	0.1002	0.0757
							5.7133	05:42:48	0	0.0711	0.096	0.1156	0.0969	0.0749
							5.7303	05:43:49	0	0.0725	0.0957	0.1168	0.0984	0.0754
							5.7472	05:44:50	0	0.0761	0.098	0.1195	0.0998	0.0761
							5.7642	05:45:51	0	0.0754	0.0967	0.1192	0.1001	0.0764
							5.7811	05:46:52	0	0.0733	0.0969	0.1173	0.0997	0.0771
							5.7981	05:47:53	0	0.0745	0.0967	0.1182	0.0988	0.0762
							5.815	05:48:54	0	0.0754	0.0976	0.1209	0.1003	0.0772
							5.8319	05:49:55	0	0.0763	0.0979	0.1205	0.1014	0.0777
							5.8489	05:50:56	0	0.0752	0.0995	0.1193	0.1015	0.0781
							5.8658	05:51:57	0	0.0757	0.0995	0.1202	0.1014	0.078
							5.8828	05:52:58	0	0.0755	0.0981	0.1192	0.1011	0.0771
							5.8997	05:53:59	0	0.0747	0.0973	0.1194	0.0998	0.0769
							5.9167	05:55:00	0	0.0742	0.0984	0.1195	0.1011	0.0772
							5.9336	05:56:01	0	0.0767	0.0993	0.1214	0.1013	0.078
							5.9506	05:57:02	0	0.0748	0.0976	0.1199	0.1005	0.0764
							5.9675	05:58:03	0	0.0748	0.0976	0.1206	0.1011	0.0783
							5.9844	05:59:04	0	0.0755	0.098	0.1204	0.1024	0.0771
							6.0014	06:00:05	0	0.0755	0.0993	0.1209	0.1014	0.078
							6.0183	06:01:06	0	0.0766	0.1007	0.1206	0.1026	0.0785
							6.1019	06:06:07	0	0.0736	0.0997	0.1194	0.1	0.0776
							6.1856	06:11:08	0	0.0756	0.1014	0.12	0.1015	0.0782
							6.2692	06:16:09	0	0.0737	0.1	0.1189	0.1012	0.0767
							6.3528	06:21:10	0	0.0786	0.1019	0.1227	0.1034	0.0792
							6.4364	06:26:11	0	0.0762	0.1017	0.1235	0.103	0.0779
							6.52	06:31:12	0	0.08	0.1023	0.1256	0.1055	0.0797
							6.6036	06:36:13	0	0.0765	0.1024	0.1225	0.1044	0.079
							6.6872	06:41:14	0	0.0793	0.1034	0.1261	0.1052	0.0793
							6.7708	06:46:15	0	0.0787	0.1035	0.1252	0.104	0.0792
							6.8544	06:51:16	0	0.0794	0.1028	0.1255	0.1043	0.079
							6.9381	06:56:17	0	0.0799	0.1035	0.126	0.1051	0.0796

## Sheet: SDF-1 effect on CD34 cells
Auto Scale
Maximum:	0.536233	B5
Minimize:	-0.006649	A5
Time Points(s)	A1	A2	A3	A4	A5	A6	A7	A8	A9	A10	A11	A12	B1	B2	B3	B4	B5	B6	B7	B8	B9	B10	B11	B12	C1	C2	C3	C4	C5	C6	C7	C8	C9	C10	C11	C12	D1	D2	D3	D4	D5	D6	D7	D8	D9	D10	D11	D12	E1
0					0	0											0	0											0	0											0	0
3602					0.042033	0.043781											0.033864	0.040105											0.027172	0.027928											0.004239	0.01767
7205					-0.004293	0.014577											0.01512	0.010251											0.015409	0.013798											0.012597	0.016361
10805					-0.006649	0.034221											0.034192	0.033343											0.035801	0.031954											0.036585	0.040589
14405					-0.006445	0.046458											0.050602	0.052147											0.047568	0.043862											0.053181	0.054404
18005					-0.004351	0.058919											0.061458	0.061494											0.062409	0.054137											0.066542	0.070933
21605					-0.00244	0.068424											0.06978	0.072656											0.077584	0.06356											0.08266	0.089679
25278					0.004518	0.081043											0.080829	0.084926											0.087052	0.077297											0.093983	0.102044
28890					0.013086	0.092335											0.093502	0.097538											0.097806	0.086855											0.109604	0.112828
32502					0.023765	0.105101											0.107114	0.109031											0.114515	0.100176											0.127839	0.131236
36114					0.033081	0.126317											0.133105	0.127571											0.131687	0.114946											0.150689	0.153519
39425					0.037688	0.145049											0.153815	0.148127											0.152234	0.134901											0.166075	0.175423
43037					0.04258	0.171531											0.181332	0.176683											0.175129	0.155909											0.191775	0.211506
46647					0.045118	0.199709											0.208604	0.20201											0.194366	0.170101											0.218906	0.241671
50258					0.046769	0.222934											0.227583	0.224518											0.215134	0.194035											0.235835	0.2675
53870					0.048237	0.236701											0.248779	0.246722											0.225916	0.206723											0.252242	0.287574
57482					0.046162	0.249365											0.259665	0.259748											0.242605	0.220939											0.261361	0.299418
61094					0.044224	0.259676											0.269991	0.272717											0.253069	0.232407											0.273323	0.314022
64706					0.042251	0.267491											0.280033	0.281479											0.254318	0.242295											0.275684	0.326478
68318					0.040127	0.270902											0.291319	0.293737											0.260817	0.249666											0.288114	0.334063
71930					0.03932	0.275926											0.309327	0.306314											0.274197	0.258532											0.303456	0.348638
75542					0.037765	0.275079											0.322643	0.310606											0.28545	0.265541											0.312584	0.34913
79084					0.034716	0.279777											0.336119	0.317673											0.295753	0.274447											0.32633	0.357097
82695					0.032719	0.294402											0.353953	0.333945											0.313308	0.281491											0.339659	0.378908
86305					0.033655	0.306211											0.372244	0.345488											0.330715	0.294068											0.347946	0.384152
89917					0.033811	0.318382											0.393233	0.361701											0.343913	0.308368											0.358984	0.397667
93214					0.03338	0.324769											0.408206	0.368238											0.358834	0.320837											0.370878	0.408007
96818					0.032097	0.338072											0.421807	0.387553											0.359935	0.337242											0.378843	0.416592
100422					0.036122	0.347871											0.44628	0.404685											0.368343	0.34352											0.393028	0.422814
104026					0.036829	0.357329											0.458765	0.419314											0.385361	0.352995											0.405665	0.427348
107630					0.036171	0.363448											0.470807	0.424259											0.396729	0.35564											0.409404	0.438687
111234					0.035681	0.383277											0.493046	0.434638											0.404709	0.363374											0.419091	0.443647
114838					0.035962	0.393219											0.496456	0.441302											0.4094	0.372287											0.421487	0.451562
118442					0.037928	0.391239											0.505945	0.435051											0.407116	0.370682											0.429392	0.448202
122046					0.036465	0.394041											0.507157	0.430162											0.413638	0.371918											0.435604	0.451325
125650					0.037539	0.393035											0.512603	0.44019											0.426021	0.374692											0.439864	0.45527
129254					0.037316	0.393677											0.520196	0.446394											0.425016	0.37678											0.437552	0.462155
132858					0.035507	0.402773											0.523383	0.451547											0.428962	0.387313											0.444803	0.461595
136462					0.036281	0.406359											0.526134	0.449881											0.435199	0.394128											0.459191	0.471175
140066					0.036975	0.410259											0.522113	0.454973											0.431025	0.399922											0.452835	0.478938
143670					0.037273	0.414002											0.517121	0.450675											0.437354	0.398438											0.447632	0.483795
147274					0.037587	0.412023											0.519099	0.448271											0.430489	0.404421											0.456504	0.47996
150878					0.040695	0.411828											0.52826	0.444365											0.431845	0.401905											0.461216	0.480055
154482					0.040114	0.416285											0.529945	0.450842											0.434916	0.407458											0.45511	0.477471
158086					0.039089	0.412717											0.531602	0.445592											0.436432	0.413897											0.446732	0.476703
161690					0.042639	0.407673											0.53326	0.45108											0.431883	0.416957											0.454464	0.481744
165294					0.040619	0.404354											0.528428	0.446542											0.427252	0.42017											0.450812	0.477764
168898					0.041059	0.411759											0.536233	0.445069											0.43618	0.4194											0.459624	0.473323
172502					0.042366	0.405074											0.528582	0.447											0.439393	0.412064											0.459102	0.479459
176106					0.040207	0.403004											0.518385	0.438087											0.438507	0.409473											0.455548	0.477181
179710					0.038067	0.404807											0.518252	0.440478											0.435322	0.408588											0.456386	0.470434
183314					0.036291	0.403335											0.522681	0.436612											0.434827	0.411968											0.452742	0.474117
186918					0.038639	0.40774											0.522502	0.442311											0.43727	0.413874											0.462205	0.474326
190522					0.038302	0.410232											0.520498	0.448145											0.433993	0.412487											0.461324	0.466773
194126					0.038239	0.403354											0.516195	0.438512											0.427911	0.411598											0.455418	0.467152
197730					0.037076	0.399571											0.515438	0.430255											0.431011	0.406123											0.45396	0.46389
201334					0.036506	0.403131											0.512552	0.433432											0.432976	0.407274											0.457896	0.467049
204938					0.034932	0.402748											0.512839	0.430348											0.430859	0.411757											0.45899	0.460803
208542					0.032784	0.401466											0.519816	0.427841											0.429339	0.404499											0.458563	0.467434
212145					0.032896	0.411094											0.516227	0.432082											0.423827	0.408439											0.45923	0.463305
215749					0.03325	0.407713											0.518325	0.433776											0.434855	0.406636											0.464842	0.466691
219353					0.033407	0.401361											0.512083	0.436298											0.441181	0.410823											0.46399	0.468326
222957					0.033964	0.404441											0.512844	0.427279											0.433505	0.408085											0.456173	0.465383
226561					0.034871	0.413214											0.520925	0.429656											0.436177	0.416814											0.454287	0.465508
230165					0.037291	0.411556											0.517351	0.431505											0.437577	0.412085											0.454587	0.467284
233769					0.036867	0.4089											0.514843	0.440069											0.438271	0.410559											0.453363	0.459307
237373					0.036502	0.411473											0.513151	0.432022											0.438378	0.408907											0.4583	0.456362
240977					0.035763	0.405708											0.514782	0.428906											0.433592	0.411642											0.458445	0.451152
244581					0.034896	0.403606											0.516222	0.427047											0.442923	0.410502											0.457799	0.448394
248185					0.036695	0.405423											0.516806	0.430682											0.434596	0.406729											0.452811	0.454924
251788					0.034576	0.407809											0.518903	0.428132											0.431815	0.405647											0.452959	0.449622
255391					0.034775	0.402974											0.515261	0.424567											0.440022	0.418554											0.456127	0.453303
258995					0.033638	0.410191											0.520065	0.429833											0.440667	0.408231											0.452048	0.453986
262598					0.031487	0.408897											0.521352	0.4316											0.439296	0.407418											0.45648	0.454337
266200					0.032994	0.402915											0.522564	0.432786											0.442035	0.41168											0.452306	0.461588
[truncated: 47 more columns]

## Sheet: Treatment
WellID	Cell-Type	Compound Name	Cell index
A1	HACM	Hypox	-0.0988
B1	HACM	Hypox	0.001
C1	HACM	Hypox	0.1058
D1	HACM	HypoxBasal	0.0161
E1		Blanc	0.075
A2	HACM	Hypox	0.0834
B2	HACM	Hypox	0.2047
C2	HACM	Hypox	0.119
D2	HACM	HypoxBasal	0.1369
E2		Blanc	0.0803
A3	HACM	MMP2	-0.0107
B3	HACM	MMP2	-0.0281
C3	HACM	PosControl	0.1531
D3	HACM	Basal	0.1675
E3		Blanc	0.0488
A4	HACM	MMP2	0.0236
B4	HACM	MMP2	0.0615
C4	HACM	PosControl	0.0941
D4	HACM	Basal	0.2388
E4		Blanc	0.0638

## Sheet: Effect of treatments on HACM.
									SDF-1 + HYPOXIA	SDF_1 + MMP-2	Positive control	BLANKS
							Time(Hour)	Time(hh:mm:ss)	Y (A1,A2,B1,B2,C1,C2)	Y (A3,A4,B3,B4)	Y (C3,C4)	Y (E1,E2,E3,E4)
							0.5508	00:33:03	1.0099	1.0146	0.9927	0.9966
							0.6342	00:38:03	1.0067	1.0095	0.9994	0.9972
							0.7178	00:43:04	1.0019	1.0024	0.999	0.9978
							0.8014	00:48:05	1.0003	1.0008	0.9985	0.9982
							0.885	00:53:06	0.9988	0.9991	0.9995	0.9978
							0.9686	00:58:07	0.9983	0.9988	1.0009	0.999
							1.0522	01:03:08	1	1	1	1
							1.1358	01:08:09	0.9998	0.999	1.0015	0.9993
							1.2194	01:13:10	0.9994	0.9983	1.004	0.9994
							1.3031	01:18:11	0.9995	0.9982	1.0047	0.9997
							1.3867	01:23:12	0.9992	0.9993	1.0059	1.0007
							1.4703	01:28:13	0.9985	0.9983	1.0062	1.0004
							1.5539	01:33:14	1.0005	0.999	1.0068	1.0005
							1.6375	01:38:15	0.9999	0.9991	1.0083	1.0018
							1.7211	01:43:16	1.0001	0.9988	1.0075	1.0009
							1.8047	01:48:17	1.0015	0.9993	1.0098	1.001
							1.8883	01:53:18	0.9999	0.9989	1.0102	1.0018
							1.9719	01:58:19	1.0001	0.9988	1.0099	1.0016
							2.0556	02:03:20	1.0002	0.9995	1.0113	1.0016
							2.1392	02:08:21	1.0018	0.999	1.0125	1.0034
							2.2228	02:13:22	1.0014	0.9989	1.0128	1.0026
							2.3064	02:18:23	1.0012	0.9997	1.0137	1.0025
							2.39	02:23:24	1.0015	0.9993	1.0135	1.0022
							2.4736	02:28:25	1.0007	0.9993	1.0149	1.0023
							2.5572	02:33:26	1.0017	0.9985	1.0165	1.0026
							2.6408	02:38:27	1.0017	0.9993	1.0165	1.0028
							2.7244	02:43:28	1.0025	1.0002	1.0173	1.0033
							2.8081	02:48:29	1.0024	0.9988	1.0187	1.0028
							2.8917	02:53:30	1.003	1.0001	1.0185	1.0039
							2.9753	02:58:31	1.0015	0.9989	1.0197	1.0029
							3.0589	03:03:32	1.0031	0.9995	1.0206	1.004
							3.1425	03:08:33	1.0033	0.999	1.0207	1.0036
							3.2261	03:13:34	1.0039	1.0001	1.0209	1.004
							3.3097	03:18:35	1.0031	0.9992	1.0209	1.0035
							3.3933	03:23:36	1.0034	0.9994	1.0226	1.0034
							3.4769	03:28:37	1.0031	0.9988	1.0236	1.0042
							3.5606	03:33:38	1.004	0.9986	1.0232	1.004
							3.6442	03:38:39	1.0039	0.9994	1.0252	1.0049
							3.7278	03:43:40	1.0046	0.9997	1.0255	1.003
							3.8114	03:48:41	1.0047	0.9997	1.0256	1.0057
							3.895	03:53:42	1.0035	0.9986	1.0253	1.0045
							3.9786	03:58:43	1.0053	1.0001	1.0267	1.006
							4.0622	04:03:44	1.0041	0.9989	1.0276	1.0043
							4.1458	04:08:45	1.0056	0.9991	1.028	1.0041
							4.2294	04:13:46	1.0054	0.9987	1.0287	1.0056
							4.3131	04:18:47	1.0057	0.9991	1.0297	1.0051
							4.3967	04:23:48	1.0058	0.9991	1.0309	1.0038
							4.4803	04:28:49	1.0056	0.9989	1.0298	1.0051
							4.5639	04:33:50	1.006	0.9998	1.0314	1.0059
							4.6475	04:38:51	1.0063	1.0001	1.0318	1.0051
							4.7311	04:43:52	1.0064	1.0004	1.0312	1.0053
							4.8147	04:48:53	1.0057	0.9995	1.0324	1.0053
							4.8983	04:53:54	1.0072	1.0009	1.0323	1.0059
							4.9819	04:58:55	1.0075	1.0007	1.0333	1.0054
							5.0656	05:03:56	1.0071	0.9994	1.0342	1.0053
							5.1492	05:08:57	1.0083	1.0004	1.0335	1.005
							5.2328	05:13:58	1.008	0.9998	1.0345	1.0051
							5.3164	05:18:59	1.0074	0.9991	1.0344	1.0064
							5.4	05:24:00	1.0083	0.9997	1.0368	1.0055
							5.4836	05:29:01	1.009	1.0004	1.0361	1.0062
							5.5672	05:34:02	1.0076	0.9996	1.0354	1.0054
							5.6508	05:39:03	1.0087	0.9994	1.0374	1.0064
							5.7344	05:44:04	1.0085	0.9998	1.0372	1.0063
							5.8181	05:49:05	1.0095	1.0004	1.0376	1.0068
							5.9017	05:54:06	1.0103	1.0005	1.0359	1.0068
							5.9853	05:59:07	1.0094	0.9999	1.0375	1.006
							6.0689	06:04:08	1.0085	0.9994	1.0365	1.0069
							6.1525	06:09:09	1.0083	0.9993	1.0372	1.0065

## Sheet: Effect of treatments on CD34 
Auto Scale
Maximum:	0.244151	D4
Minimize:	-0.098769	A1
Time Points(s)	A1	A2	A3	A4	A5	A6	A7	A8	A9	A10	A11	A12	B1	B2	B3	B4	B5	B6	B7	B8	B9	B10	B11	B12	C1	C2	C3	C4	C5	C6	C7	C8	C9	C10	C11	C12	D1	D2	D3	D4	D5	D6	D7	D8	D9	D10	D11	D12	E1
0	0	0	0	0									0	0	0	0									0	0	0	0									0	0	0	0									0
6497	-0.015732	0.01727	0.011058	0.00598									-0.004195	-0.008432	-0.005872	-0.007423									0.014549	0.024169	0.0233	0.040624									0.013951	0.033685	0.021327	0.041461									0.034949
13119	-0.017189	0.016143	0.011638	0.007204									-0.006318	-0.008755	-0.007527	-0.007035									0.028387	0.029293	0.039598	0.055246									0.019224	0.056292	0.038636	0.067458									0.039338
19440	-0.017636	0.019766	0.014483	0.008771									-0.005119	-0.009341	-0.009062	-0.008973									0.040221	0.040121	0.049442	0.068447									0.020631	0.068046	0.045812	0.091041									0.042779
26062	-0.019947	0.020353	0.016915	0.008227									-0.006488	-0.00816	-0.012311	-0.008775									0.047519	0.042084	0.054921	0.069878									0.020964	0.080465	0.056225	0.110225									0.044459
32684	-0.019607	0.022011	0.017119	0.010792									-0.004015	-0.008775	-0.014371	-0.010463									0.047761	0.047112	0.056901	0.071739									0.019799	0.08515	0.065528	0.130076									0.049526
39005	-0.020552	0.018072	0.014816	0.00648									-0.005807	-0.009977	-0.016529	-0.014655									0.050409	0.045385	0.059642	0.072908									0.018329	0.092132	0.075548	0.138032									0.048521
45627	-0.019631	0.020269	0.016935	0.009377									-0.003866	-0.013454	-0.017096	-0.017467									0.047611	0.04781	0.059081	0.075903									0.017724	0.093272	0.078296	0.154957									0.052201
52249	-0.021336	0.01852	0.014908	0.010088									-0.002642	-0.012178	-0.018316	-0.01987									0.045699	0.052568	0.060391	0.077648									0.016396	0.098394	0.078804	0.164935									0.053899
58570	-0.023473	0.017679	0.014193	0.008858									-0.001955	-0.012566	-0.021618	-0.020907									0.049082	0.052541	0.0639	0.074468									0.016398	0.102501	0.082522	0.173233									0.049484
65192	-0.022693	0.016313	0.013794	0.010005									-0.002719	-0.013498	-0.023697	-0.024147									0.04679	0.056182	0.064234	0.075296									0.012855	0.104325	0.085105	0.177744									0.052128
71814	-0.028198	0.013357	0.013404	0.008236									-0.004012	-0.014896	-0.025735	-0.026515									0.051382	0.056288	0.067536	0.077706									0.010918	0.105892	0.086815	0.17934									0.055253
78436	-0.026375	0.014705	0.014382	0.00882									-0.001625	-0.01792	-0.025026	-0.027307									0.049703	0.061409	0.064112	0.080035									0.008594	0.106787	0.087493	0.185613									0.056793
84757	-0.027375	0.01415	0.00975	0.009762									-0.001855	-0.014794	-0.028564	-0.027142									0.048494	0.061542	0.068549	0.079072									0.010444	0.107233	0.088544	0.187353									0.050949
91379	-0.030244	0.013952	0.008058	0.009072									-0.003199	-0.014408	-0.031173	-0.02801									0.049514	0.062195	0.069858	0.078953									0.010012	0.111119	0.089873	0.186291									0.05413
98001	-0.028367	0.01571	0.009236	0.010319									-0.000205	-0.012717	-0.028892	-0.030322									0.047934	0.065675	0.069889	0.081558									0.00801	0.110138	0.088713	0.189837									0.056029
104322	-0.032119	0.013813	0.0059	0.008987									-0.003865	-0.007136	-0.032306	-0.030168									0.050904	0.064949	0.071805	0.0789									0.007855	0.114132	0.094312	0.188133									0.055754
110944	-0.034233	0.013884	0.00408	0.008727									-0.002517	-0.004633	-0.033347	-0.029107									0.052078	0.066094	0.073801	0.081411									0.00783	0.115777	0.096131	0.190324									0.055918
117566	-0.034164	0.014685	0.006508	0.009549									0.000906	-0.006676	-0.028544	-0.032633									0.05114	0.071817	0.072477	0.083001									0.007015	0.112381	0.094203	0.194797									0.057598
123887	-0.035924	0.015557	0.00449	0.011414									-0.000447	-0.000779	-0.028678	-0.029161									0.048781	0.070831	0.077369	0.081805									0.008913	0.115667	0.093797	0.196125									0.056013
130509	-0.037109	0.013723	0.004131	0.006823									-8.3e-05	-0.002456	-0.027132	-0.032893									0.052044	0.074217	0.076811	0.085482									0.007332	0.116538	0.098877	0.198936									0.060949
137131	-0.039028	0.018555	0.002518	0.011557									0.001056	0.004893	-0.027508	-0.029282									0.048687	0.073465	0.080504	0.085566									0.011336	0.115513	0.096427	0.199516									0.058034
143452	-0.043206	0.016479	0.001263	0.007801									-0.001246	0.007275	-0.02655	-0.029313									0.053538	0.072684	0.082259	0.08536									0.011501	0.121459	0.102328	0.199633									0.060973
150074	-0.042948	0.01836	0.001512	0.010408									0.001286	0.012936	-0.025543	-0.027172									0.051786	0.077363	0.084516	0.086502									0.011593	0.120559	0.101609	0.20358									0.057776
156696	-0.044766	0.0185	0.001243	0.009954									0.002615	0.016475	-0.025107	-0.022873									0.053446	0.080324	0.087271	0.085934									0.011185	0.121162	0.101587	0.207757									0.059712
163017	-0.045644	0.02053	0.001332	0.010052									0.004008	0.020577	-0.024431	-0.020565									0.055376	0.080496	0.087752	0.08992									0.011967	0.124031	0.103809	0.207893									0.059031
169639	-0.048317	0.018931	0.00111	0.007247									0.005697	0.022833	-0.023436	-0.018255									0.060552	0.082951	0.085709	0.091381									0.007839	0.12376	0.107646	0.209507									0.063397
176261	-0.049488	0.019521	-0.000507	0.005015									0.006231	0.02782	-0.023546	-0.01527									0.061482	0.084869	0.088968	0.091302									0.00984	0.124939	0.110146	0.210482									0.062043
182582	-0.049824	0.024622	-0.002179	0.009379									0.008248	0.034959	-0.023819	-0.012626									0.060629	0.086599	0.094971	0.090564									0.012645	0.127959	0.110666	0.215029									0.06161
189204	-0.056276	0.024638	-0.002274	0.010342									0.007393	0.038262	-0.022126	-0.008941									0.063914	0.086104	0.098019	0.090425									0.015263	0.129026	0.112991	0.219124									0.061263
195826	-0.057878	0.02666	-0.001657	0.011275									0.008611	0.040383	-0.022316	-0.008226									0.067982	0.087437	0.095971	0.093149									0.011096	0.127685	0.113727	0.220099									0.063882
202147	-0.061447	0.026298	-0.0016	0.008834									0.008635	0.041934	-0.020472	-0.006624									0.072478	0.090251	0.100895	0.093704									0.014091	0.129515	0.117416	0.218577									0.067806
208769	-0.06175	0.02902	-0.002795	0.010095									0.006985	0.049776	-0.023257	-0.002676									0.07567	0.088716	0.103784	0.091145									0.016099	0.13441	0.119878	0.219446									0.068244
215391	-0.061609	0.031934	0.000592	0.013295									0.009787	0.053734	-0.019541	0.00024									0.075179	0.09485	0.105111	0.094107									0.016137	0.130805	0.118042	0.223776									0.066799
221712	-0.062598	0.03292	-0.000787	0.014071									0.01165	0.054805	-0.017985	0.001365									0.075936	0.095696	0.10714	0.092915									0.017686	0.131126	0.120815	0.225876									0.066568
228334	-0.06489	0.036125	-0.00327	0.01496									0.009912	0.059394	-0.01933	0.00347									0.077038	0.098426	0.110633	0.092292									0.019658	0.135195	0.120946	0.228972									0.066822
234956	-0.068552	0.03632	-0.004389	0.013064									0.008631	0.063153	-0.021649	0.00425									0.081349	0.096322	0.112791	0.091004									0.019121	0.137351	0.127428	0.224606									0.069809
241277	-0.066493	0.039466	-0.001434	0.012826									0.012409	0.064435	-0.019179	0.005889									0.081812	0.099348	0.11448	0.096112									0.017888	0.132953	0.126289	0.229214									0.070198
247899	-0.070272	0.040747	-0.004233	0.013242									0.009614	0.06935	-0.02045	0.009574									0.084408	0.099177	0.11611	0.095339									0.017293	0.137009	0.130273	0.226181									0.073936
254521	-0.070664	0.043327	-0.006082	0.014672									0.010054	0.07114	-0.01731	0.010144									0.084839	0.100817	0.117936	0.096092									0.018324	0.137799	0.134057	0.226675									0.074503
260842	-0.070634	0.043549	-0.002979	0.017521									0.011945	0.07275	-0.017566	0.011286									0.085563	0.101609	0.11622	0.096824									0.016366	0.13893	0.134381	0.227744									0.074611
267464	-0.069982	0.048387	-0.006756	0.017429									0.008859	0.075084	-0.019939	0.015736									0.085141	0.097497	0.121737	0.094159									0.01785	0.140792	0.135626	0.226206									0.074816
274086	-0.069695	0.047294	-0.000202	0.017735									0.011945	0.07781	-0.016536	0.015563									0.086539	0.103965	0.119445	0.098653									0.015059	0.136765	0.13477	0.230443									0.075044
280407	-0.071712	0.048581	-0.002132	0.016656									0.01101	0.082779	-0.017558	0.018036									0.087096	0.104168	0.121597	0.099007									0.017218	0.137759	0.135458	0.226157									0.075818
287029	-0.072611	0.049625	-0.003016	0.017248									0.010214	0.087109	-0.019604	0.020726									0.08792	0.102349	0.123487	0.099618									0.017073	0.138617	0.138855	0.228418									0.076242
293651	-0.074551	0.051182	-0.003077	0.019339									0.009709	0.090175	-0.020498	0.0223									0.089112	0.102262	0.139883	0.098295									0.017408	0.137416	0.13895	0.227738									0.076511
299972	-0.071497	0.053121	-0.003148	0.021953									0.011434	0.096155	-0.018965	0.025261									0.086332	0.104849	0.140103	0.100689									0.017607	0.135444	0.138545	0.233491									0.07436
306283	-0.072176	0.053965	-0.001566	0.022996									0.011103	0.098299	-0.018818	0.024598									0.088477	0.106614	0.139463	0.100038									0.014072	0.133385	0.140979	0.23438									0.073605
313487	-0.073811	0.055275	-0.004166	0.023446									0.007916	0.105518	-0.020701	0.027494									0.088269	0.105202	0.140556	0.096803									0.018065	0.13923	0.142462	0.23561									0.074235
318890	-0.075132	0.054317	-0.001369	0.020289									0.010787	0.105183	-0.018216	0.025922									0.090951	0.107324	0.139921	0.100718									0.01353	0.137584	0.144554	0.234783									0.075958
326094	-0.074144	0.059036	-1e-06	0.023441									0.009868	0.110901	-0.019139	0.029995									0.089991	0.109583	0.139493	0.098713									0.017282	0.134219	0.141908	0.234738									0.074353
333298	-0.074309	0.062463	-0.002109	0.023614									0.007227	0.118815	-0.020675	0.031918									0.092177	0.10704	0.143601	0.095965									0.0216	0.141301	0.148352	0.233756									0.074234
338701	-0.075292	0.062048	0.000416	0.022572									0.009856	0.120445	-0.018076	0.031435									0.093175	0.110386	0.141607	0.099846									0.016489	0.140938	0.147624	0.234482									0.075132
345905	-0.07398	0.065978	0.000432	0.0235									0.008761	0.12836	-0.019026	0.033957									0.092589	0.112486	0.147537	0.097899									0.020761	0.138747	0.148583	0.238638									0.073148
353108	-0.078922	0.065493	-0.000894	0.021187									0.00861	0.131917	-0.020968	0.034687									0.097101	0.115682	0.143565	0.099833									0.020966	0.14164	0.153766	0.236711									0.075494
358511	-0.076415	0.070169	0.002254	0.022519									0.010944	0.137898	-0.019626	0.038416									0.095306	0.11583	0.146857	0.100398									0.021345	0.139312	0.152962	0.239308									0.073115
365715	-0.078348	0.070284	-0.001279	0.022192									0.006417	0.142768	-0.022057	0.037988									0.099238	0.114946	0.148344	0.102436									0.021629	0.142166	0.157464	0.237275									0.075896
371118	-0.079572	0.072596	-0.001541	0.023287									0.00675	0.14624	-0.022606	0.040084									0.100553	0.114961	0.147752	0.100112									0.021038	0.142329	0.154691	0.24172									0.074298
378322	-0.081056	0.073477	-0.00026	0.02272									0.010178	0.152781	-0.01755	0.043826									0.0994	0.120437	0.149147	0.103525									0.01765	0.137739	0.153855	0.23993									0.072917
385525	-0.078843	0.075596	-0.002311	0.022145									0.011205	0.158433	-0.018856	0.046343									0.097856	0.12067	0.1509	0.102284									0.019844	0.136635	0.154164	0.242482									0.073119
390928	-0.0842	0.072935	-0.002924	0.021298									0.010035	0.158212	-0.019112	0.043385									0.102682	0.120682	0.14701	0.104573									0.019106	0.140203	0.1597	0.243023									0.075346
398132	-0.082621	0.075919	-0.004852	0.021965									0.010575	0.167531	-0.017595	0.045567									0.104586	0.121356	0.149295	0.103588									0.0205	0.136726	0.159596	0.24107									0.07226
405335	-0.085988	0.073959	-0.007662	0.02227									0.007834	0.169331	-0.019705	0.047368									0.104564	0.118269	0.149117	0.100479									0.020604	0.141014	0.159999	0.23907									0.077386
410738	-0.086589	0.075284	-0.008029	0.022305									0.006287	0.170807	-0.02249	0.049626									0.106371	0.117135	0.151694	0.097853									0.020841	0.14109	0.161487	0.24346									0.077252
417942	-0.085429	0.077392	-0.005077	0.026543									0.006554	0.176345	-0.019892	0.050751									0.101859	0.118281	0.150367	0.097635									0.021298	0.138632	0.160744	0.244151									0.074404
423345	-0.086473	0.077129	-0.006678	0.025076									0.007781	0.179162	-0.020719	0.049108									0.103933	0.118539	0.150105	0.09846									0.019304	0.137198	0.163162	0.24245									0.073332
430549	-0.088275	0.077099	-0.006222	0.02621									0.006404	0.182813	-0.023691	0.05019									0.104467	0.118128	0.149632	0.097336									0.020828	0.139759	0.162237	0.243954									0.077172
437753	-0.090054	0.07779	-0.007866	0.024433									0.004533	0.183301	-0.024262	0.051759									0.10536	0.115192	0.150103	0.097408									0.019559	0.141491	0.164153	0.243213									0.076653
443156	-0.091334	0.078903	-0.008619	0.023857									0.005691	0.187722	-0.023769	0.053338									0.104167	0.117885	0.148982	0.099609									0.02057	0.138303	0.163526	0.242047									0.072758
450360	-0.092164	0.080263	-0.007275	0.024457									0.004636	0.190502	-0.024167	0.056603									0.104778	0.115888	0.150188	0.097384									0.022001	0.140133	0.164425	0.242382									0.077439
457564	-0.093773	0.078603	-0.007843	0.019943									0.005279	0.190847	-0.024566	0.055273									0.105681	0.118717	0.14751	0.096516									0.014746	0.13855	0.165418	0.242537									0.072813
462967	-0.0969	0.078993	-0.010405	0.021523									0.001362	0.190189	-0.027101	0.056839									0.107781	0.118614	0.149921	0.097406									0.01667	0.140263	0.168336	0.237921									0.075285
470171	-0.09567	0.082658	-0.010212	0.023064									0.003147	0.199168	-0.027657	0.06101									0.104278	0.118087	0.151752	0.09555									0.017714	0.1408	0.167407	0.239215									0.076484
475574	-0.098242	0.080094	-0.00982	0.021576									0.003741	0.200282	-0.027314	0.059299									0.107688	0.120435	0.1504	0.096818									0.017772	0.137733	0.167978	0.242461									0.074139
482778	-0.098769	0.083357	-0.01068	0.02358									0.001028	0.204706	-0.028073	0.06152									0.10584	0.119008	0.153117	0.094098									0.016106	0.136868	0.167478	0.238793									0.074987
[truncated: 47 more columns]
