# Supplementary material for: Inhibition of CD34+ cell migration by matrix metalloproteinase-2 during acute myocardial ischemia, counteracted by ischemic preconditioning
Source: F1000Res. 2017 Feb 6;5:2739. Originally published 2016 Nov 22. [Version 3] doi: 10.12688/f1000research.9957.3 (PMC5321121; doi:10.12688/f1000research.9957.3)
Supplement: Raw data obtained from ELISA and FACS analyses [file f1000research-5-11610-s0001.tgz]

Archive with 1 entries (1 files):
- d9f37f72-b7f3-4208-926b-9937a0fabb8d_ELISAs,_FACS_analysis.xlsx
