# Supplementary material for: Inhibition of CD34+ cell migration by matrix metalloproteinase-2 during acute myocardial ischemia, counteracted by ischemic preconditioning
Source: F1000Res. 2017 Feb 6;5:2739. Originally published 2016 Nov 22. [Version 3] doi: 10.12688/f1000research.9957.3 (PMC5321121; doi:10.12688/f1000research.9957.3)
Supplement: Raw data obtained from ELISA and FACS analyses [file f1000research-5-11610-s0001.tgz › d9f37f72-b7f3-4208-926b-9937a0fabb8d_ELISAs,_FACS_analysis.xlsx]

## Sheet: ELISA experiments
	SDF1-alpha [ng/ml]																average	Stdev
Baseline	IP	26.8	36.7	24.7	7												23.8	12.362
	AMI	27.879	34	5.07854	28.4294	34.3946	36.4988	13.9433	24.5822	113.591	24.2412	27.1603	31.2216	37.8761	27.7949	13.5586	32.0166	24.3474
3 days FUP	IP	45.2	47.7209	51	49.5	55.1	23.2258										45.2911	11.3076
	AMI	33.5333	15.6915	6.52192	22.0438	12.6446	24.2412	49.4977	38.8367	55.082	31.6024	3.42133	26.9064	30.9193			26.9955	15.426
1 Mo FUP	IP	31.2216	29.9524	31.0947	23.2258												28.8737	3.80822
	AMI	28.7238	15.96	15.96	47.2878	7.698	70.941	28.1756	36.0445	7.5997	10.6641						26.9054	20.2431
	MMP-2 [pg/ml]																average	Stdev
Baseline	IP	283	231	310	432	267	211										289	78.5595
	AMI	210	180	354	324	342	299	310	310	289	321	243	320				291.833	53.4004
3 days FUP	IP	166	132	166	120	154	256										165.667	47.9903
	AMI	432	321	365	342	300	370	300	541	321	432	342					369.636	72.8852
1 Mo FUP	IP	442	432	210	321	254	345										334	93.0956
	AMI	220	432	432	410	324	342	234	487	350	321	298	321				347.583	80.4696
	FGF-2 [ng/ml]																average	Stdev
Baseline	IP	1.63886	1.8	2.1	1.08914	3	2.1										1.95467	0.633681
	AMI	2.07863	1.8	2.22593	3.1567	2.77512	2.06226	2.66397	1.99918	2.3896	1.03931	1.13897	0.968124				2.02482	0.697671
3 days FUP	IP	2.2	1.96431	2	1.1888	2.15072											1.90076	0.410122
	AMI	2.86425	2.81515	3.388	2.27503	1.99679	3.625	1.88294	0.882701	0.961005	0.953887	2.48781	2.313	2.47144			2.22439	0.884769
1 Mo FUP	IP	1.381	1.61561	1.87132	2.14129	2.15072											1.83199	0.335042
	AMI	2.32414	2.27503	2.27503	2.2914	2.88062	2.06226	2.22002	1.7086	1.9	2.55328	1.89859	2.27503				2.222	0.324871
	VEGF [pg/ml]																average	Stdev
Baseline	IP	37.7192	26.6	18.8	52.645	24.6	26.3										31.1107	12.2052
	AMI	27.9584	38.3	27.5411	41.66	39.971	40.736	44.9501	39.971	29.6276	4.625	25.983	17.8808				31.6003	11.7897
3 days FUP	IP	41.4	39.4081	43.3	48.29	34.3413											41.3479	5.12009
	AMI	27.9584	24.6201	29.6276	34.2178	22.1164	23.268	43.3489	17.6014	21.5128	17.6014	23.7855	44.4748	47.0571			29.0146	10.1762
1 Mo FUP	IP	61.364	34.3413	43.9119	24.2946	34.3413											39.6506	13.9805
	AMI	24.6201	27.5411	27.5411	47.7594	28.3757	27.5411	41.097	45.0378	58.2946	25.872	27.9584					34.6944	11.3744
	IL-8 [pg/ml]																average	Stdev
Baseline	IP	54.8826	35.071	45.7	28.5												41.0384	11.6363
	AMI	22.281	55.2	22.281	79.564	22.281	22.281	22.281	86.839	30.6871	55.171	113.32	42.9108				47.9247	30.9069
3 days FUP	IP	101	54.8826	121	188.924	35.071											100.176	60.4166
	AMI	30.6871	35.071	71.926	26.3032	35.071	45.714	45.714	55.171	45.714	55.171	79.564	71.926	45.714			49.519	16.6827
1 Mo FUP	IP	54.8826	107.02	40.3187	35.071												59.3231	32.8838
	AMI	28.4952	24.1113	24.1113	17.8248	35.071	26.3032	22.281	35.071	22.281	20.7956	20.7956					25.1946	5.75678
	TNF alpha [pg/ml]																average	Stdev
Baseline	IP	124.575	146.07	185.8	89.4												136.461	40.343
	AMI	56.462	100.6	161.832	99.024	205.688	125.257	169.416	210.93	296.7	177.96	261.959	165.354				169.265	68.9865
3 days FUP	IP	166	162.422	173	184.1	145.446											166.194	14.2451
	AMI	164.77	129.305	168.839	177.396	151.625	145.446	172.287	209.886	144.82	190.691	238.916	133.279	216.12			172.568	33.513
1 Mo FUP	IP	62.005	155.871	196.105	274.931	145.446											166.872	88.5714
	AMI	190.146	277.316	277.316	176.832	160.649	480.201	183.546	167.101	166.52	102.911	138.476					211.001	106.05
	CXCR4 [ng/ml]																average	Stdev
Baseline	IP	0.43	0.754	0.411	0.643	0.721											0.5918	0.161625
	AMI	0.363	0.331	0.373	0.589	0.866	0.732	0.472	0.765	0.122	0.231	0.452	0.42	0.375			0.468538	0.215421
3 days FUP	IP	1.412	3.35	0.528	3.752	2.759	0.543										2.05733	1.42012
	AMI	0.499	0.529	0.534	0.553	2.699	3.052	0.489	0.514	2.28	0.763	2.226	0.763	0.65	0.553		1.15029	0.95048
1 Mo FUP	IP	0.551	0.712	0.874	0.541												0.6695	0.157248
	AMI	0.647	0.762	0.636	0.63	0.905	0.221										0.6335	0.22829

## Sheet: FACS Experiment
	Absolute count of CD34+ cells [cells / ul]																average	Stdev
Baseline	IP	215	201	235	347	177											235	66.0757
	AMI	113	295	315	326	332	175	225	346	200	245	286					259.818	74.663
3 days FUP	IP	792	817	920	1086	791											881.2	126.157
	AMI	818	827	715	624	553	662	425	783	822	533	257	747	657	924		667.643	179.79
1 Mo FUP	IP	332	252	238	195	257											254.8	49.5752
	AMI	346	241	67	342	456	278	357	242	146							275	117.884
